# Supplementary material for: Advancements in Laser Therapies for Dermal Hyperpigmentation in Skin of Color: A Comprehensive Literature Review and Experience of Sequential Laser Treatments in a Cohort of 122 Indian Patients
Source: J Clin Med. 2024 Apr 5;13(7):2116. doi: 10.3390/jcm13072116 (PMC11012689; doi:10.3390/jcm13072116)
Supplement: Supplementary file 1 [file jcm-13-02116-s001.zip]

Archive with 1 entries (1 files):
- jcm-2849676-supplementary.xlsx
