# Supplementary material for: Advancements in Laser Therapies for Dermal Hyperpigmentation in Skin of Color: A Comprehensive Literature Review and Experience of Sequential Laser Treatments in a Cohort of 122 Indian Patients
Source: J Clin Med. 2024 Apr 5;13(7):2116. doi: 10.3390/jcm13072116 (PMC11012689; doi:10.3390/jcm13072116)
Supplement: Supplementary file 1 [file jcm-13-02116-s001.zip › jcm-2849676-supplementary.xlsx]

## Sheet: Nevi
age at presentation	gender	number of sessions	duration of follow up in months	Likert score	Improvement scores (excellent-5, good-4. moderate-3, mild-2, none-1)
19	2	6	9	4	3
21	2	8	8	7	5
16	1	5	10	5	3
17	2	6	9	6	3
18	1	6	8	5	1			Improvement scores	frequency
25	1	3	8	7	4			1	2
21	1	6	10	5	5			2	1
23	2	5	7	6	4			3	5
14	2	6	6	9	5			4	5
16	1	7	9	8	4			5	8
26	2	4	6	4	1			Total	21
17	2	11	6	6	3
18	2	8	8	7	4
15	1	6	8	6	5
15	1	4	6	7	3
14	2	7	8	4	2
24	1	6	9	7	4
28	2	10	14	7	5
25	2	8	8	6	5
16	2	5	12	6	5
26	2	7	12	8	5
19.7143		6.38095	8.61905	6.19048
4.51822		1.90987	2.10894	1.36452

## Sheet: Tattoo
age	gender	number of sessions	follow up in months	Likert score	Improvement scores (excellent-5, good-4. moderate-3, mild-2, none-1)
22	2	5	11	7	3
29	2	5	7	8	3
25	2	4	10	9	3
30	1	7	6	9	3			Improvement scores	frequency
30	2	6	11	9	3			3	5
30	2	5	18	8	4			4	11
30	2	7	6	7	4			5	23
31	1	5	9	6	4			Total	39
23	2	6	10	10	4
22	2	5	9	10	4
33	2	5	12	7	4
21	1	6	6	6	4
23	1	8	7	8	4
33	2	5	6	9	4
32	1	6	9	8	4
27	1	9	13	8	4
33	1	6	7	9	5
33	1	6	12	7	5
21	1	7	8	9	5
37	1	9	11	6	5
31	1	8	7	7	5
23	1	4	10	5	5
33	2	5	8	8	5
31	1	4	9	8	5
32	1	4	7	7	5
29	1	4	9	9	5
21	1	5	12	7	5
31	2	5	8	7	5
30	1	5	6	9	5
21	2	4	11	7	5
29	2	6	12	8	5
31	2	8	9	8	5
27	1	7	9	8	5
32	2	7	8	8	5
30	1	6	21	8	5
31	1	7	6	8	5
29	1	4	8	8	5
26	2	7	7	8	5
28	2	7	10	9	5
28.4615		5.87179	9.35897	7.87179
4.24789		1.41755	3.1413	1.10452

## Sheet: ADMH
age	gender	number of sessions	follow up in months	Likert score	Improvement scores (excellent-5, good-4. moderate-3, mild-2, none-1)
26	2	5	12	8	5
19	2	6	8	5	5
16	1	6	11	6	4
21	2	8	6	5	4				Improvement scores	frequency
28	2	7	8	5	2				1	1
15	2	4	7	4	1				2	1
26	1	7	8	8	5				3	1
26	2	5	12	8	5				4	4
18	2	4	9	6	4				5	4
14	2	8	11	5	4				Total	11
26	1	5	8	5	3
21.3636		5.90909	9.09091	5.90909
5.2014		1.446	2.07145	1.446

## Sheet: Melasma
age	gender	number of sessions	follow up in months	Likert score	Improvement scores (excellent-5, good-4. moderate-3, mild-2, none-1)
47	2	11	13	9	5
38	2	11	13	7	5
55	2	8	9	6	5			Improvement scores (excellent-5, good-4. moderate-3, mild-2, none-1)	frequency
50	1	8	10	7	5			1	1
52	1	5	7	8	5			2	4
53	2	11	16	6	5			3	15
38	2	9	7	8	5			4	13
51	2	12	8	9	5			5	18
41	2	7	8	8	5			Total	51
52	2	7	6	9	5
39	1	7	14	8	5
43	2	8	15	7	4
33	2	12	6	7	4
45	2	6	12	9	4
35	1	7	7	5	4
41	2	5	7	5	4
48	1	9	11	8	4
58	2	6	6	3	4
43	2	7	20	9	4
49	2	5	8	8	4
42	2	6	8	9	4
58	2	9	9	8	5
29	1	8	11	6	5
37	2	8	7	8	5
36	2	11	9	9	5
53	2	9	14	9	5
54	2	8	11	8	5
56	1	7	6	3	5
50	2	13	7	8	4
34	1	8	13	9	4
48	2	6	18	8	4
57	1	6	15	1	3
48	1	7	15	8	3
46	1	12	12	8	3
41	2	9	10	8	3
51	1	8	6	9	3
35	1	8	11	9	3
41	1	5	9	8	3
29	2	5	14	9	3
42	2	6	12	4	3
46	2	8	13	8	3
49	2	8	9	9	3
40	2	6	7	9	3
53	2	10	15	4	3
38	2	9	12	6	3
30	2	10	8	9	3
29	2	10	9	9	2
52	2	10	14	1	2
44	1	12	6	2	2
53	2	10	10	2	2
36	2	11	8	0	1
44.4706		8.31373	10.4118	6.94118
8.17644		2.16786	3.46512	2.50129

## Sheet: Stats
						Improvement scores
group	Improvement score		Likert score			x1	x2	x3	x4
Nevi	3		4			Nevi	Tattoo	ADMH	Melasma			one-way ANOVA
Nevi	5		7			3	3	5	5
Nevi	3		5			5	3	5	5			Source	DF (degrees of freedom)	Sum of Square	Mean Square	F Statistic	P-value
Nevi	3		6			3	3	4	5			Groups (between groups)	3	11.0429	3.681	3.3965	0.02021
Nevi	1		5			3	3	4	5			Error (within groups)	118	127.883	1.0838
Nevi	4		7			1	3	2	5			Total	121	138.926	1.1482
Nevi	5		5			4	4	1	5
Nevi	4		6			5	4	5	5
Nevi	5		9			4	4	5	5			Tukey HSD / Tukey Kramer
Nevi	4		8			5	4	4	5
Nevi	1		4			4	4	4	5			Pair	Difference	SE	Q	Lower CI	Upper CI	Critical Mean	p-value
Nevi	3		6			1	4	3	5			x1-x2	0.6996	0.1992	3.5114	-0.03467	1.4339	0.7343	0.06783
Nevi	4		7			3	4		4			x1-x3	0.05628	0.274	0.2054	-0.9535	1.066	1.0097	0.9989
Nevi	5		6			4	4		4			x1-x4	0.08123	0.1909	0.4256	-0.6222	0.7847	0.7034	0.9905
Nevi	3		7			5	4		4			x2-x3	0.6434	0.2513	2.56	-0.2828	1.5695	0.9262	0.2737
Nevi	2		4			3	4		4			x2-x4	0.6184	0.1566	3.9493	0.04131	1.1955	0.5771	0.03064
Nevi	4		7			2	4		4			x3-x4	0.02495	0.2447	0.102	-0.8769	0.9269	0.9019	0.9999
Nevi	5		7			4	5		4
Nevi	5		6			5	5		4
Nevi	5		6			5	5		4
Nevi	5		8			5	5		4
Tattoo	3		7			5	5		4
Tattoo	3		8				5		5
Tattoo	3		9				5		5
Tattoo	3		9				5		5
Tattoo	3		9				5		5
Tattoo	4		8				5		5
Tattoo	4		7				5		5
Tattoo	4		6				5		5
Tattoo	4		10				5		4
Tattoo	4		10				5		4
Tattoo	4		7				5		4
Tattoo	4		6				5		3
Tattoo	4		8				5		3
Tattoo	4		9				5		3
Tattoo	4		8				5		3
Tattoo	4		8				5		3
Tattoo	5		9				5		3
Tattoo	5		7				5		3
Tattoo	5		9				5		3
Tattoo	5		6						3
Tattoo	5		7						3
Tattoo	5		5						3
Tattoo	5		8						3
Tattoo	5		8						3
Tattoo	5		7						3
Tattoo	5		9						3
Tattoo	5		7						2
Tattoo	5		7						2
Tattoo	5		9						2
Tattoo	5		7						2
Tattoo	5		8						1
Tattoo	5		8
Tattoo	5		8
Tattoo	5		8
Tattoo	5		8
Tattoo	5		8
Tattoo	5		8
Tattoo	5		8
Tattoo	5		9
ADMH	5		8
ADMH	5		5
ADMH	4		6
ADMH	4		5
ADMH	2		5
ADMH	1		4
ADMH	5		8
ADMH	5		8
ADMH	4		6
ADMH	4		5
ADMH	3		5
Melasma	5		9
Melasma	5		7
Melasma	5		6
Melasma	5		7
Melasma	5		8
Melasma	5		6
Melasma	5		8
Melasma	5		9
Melasma	5		8
Melasma	5		9
Melasma	5		8
Melasma	4		7
Melasma	4		7
Melasma	4		9
Melasma	4		5
Melasma	4		5
Melasma	4		8
Melasma	4		3
Melasma	4		9
Melasma	4		8
Melasma	4		9
Melasma	5		8
Melasma	5		6
Melasma	5		8
Melasma	5		9
Melasma	5		9
Melasma	5		8
Melasma	5		3
Melasma	4		8
Melasma	4		9
Melasma	4		8
Melasma	3		1
Melasma	3		8
Melasma	3		8
Melasma	3		8
Melasma	3		9
Melasma	3		9
Melasma	3		8
Melasma	3		9
Melasma	3		4
Melasma	3		8
Melasma	3		9
Melasma	3		9
Melasma	3		4
Melasma	3		6
Melasma	3		9
Melasma	2		9
Melasma	2		1
Melasma	2		2
Melasma	2		2
Melasma	1		0

## Sheet: improvement scores
Improvement scores
Nevi			Tattoo			ADMH			Melasma
Mean	3.7619		Mean	4.46		Mean	3.81818		Mean	3.84314
Standard Error	0.283723		Standard Error	0.154303		Standard Error	0.400413		Standard Error	0.149174
Median	4		Median	4		Median	4		Median	4
Mode	5		Mode	4		Mode	5		Mode	5
Standard Deviation	1.30018		Standard Deviation	0.707107		Standard Deviation	1.32802		Standard Deviation	1.06532
Sample Variance	1.69048		Sample Variance	0.5		Sample Variance	1.76364		Sample Variance	1.1349
Kurtosis	-0.0458681		Kurtosis	-0.807018		Kurtosis	0.681971		Kurtosis	-0.539159
Skewness	-0.869125		Skewness	4.90835e-17		Skewness	-1.16443		Skewness	-0.501018
Range	4		Range	2		Range	4		Range	4
Minimum	1		Minimum	3		Minimum	1		Minimum	1
Maximum	5		Maximum	5		Maximum	5		Maximum	5
Sum	79		Sum	84		Sum	42		Sum	196
Count	21		Count	21		Count	11		Count	51
	1			1			1			1
